# Supplementary material for: The Immunoprotective Effect of ROP27 Protein of Eimeria tenella
Source: Animals (Basel). 2023 Nov 13;13(22):3500. doi: 10.3390/ani13223500 (PMC10668730; doi:10.3390/ani13223500)
Supplement: Supplementary file 1 [file animals-13-03500-s001.zip]

Archive with 1 entries (1 files):
- animals-2658928-supplementary.pdf
